# Supplementary material for: Biochemical and molecular assessment of the superoxide dismutase (SOD) antioxidant enzyme regulation within Medicago truncatula root in response to iron deficiency
Source: PLoS One. 2025 Oct 31;20(10):e0335634. doi: 10.1371/journal.pone.0335634 (PMC12578226; doi:10.1371/journal.pone.0335634)
Supplement: S1 File — (XLSX) [file pone.0335634.s001.xlsx]

## Sheet: Biomass
Plant Biomass
	Values	means	standard deviations	confidance Interval
A17 C R1	0.53
A17 C R2	0.5							biomass
A17 C R3	0.51	0.513333	0.0152753	0.0172853				Tukey HSDa
A17 DD R1	0.415							trt	N	Subset for alpha = 0.05
A17 DD R2	0.42									1	2	3	4	5	6	7	8
A17 DD R3	0.41	0.415	0.005	0.00565793				8,00	3	0.1
A17 DI R1	0.47							9,00	3		0.226667
A17 DI R2	0.45							5,00	3			0.29
A17 DI R3	0.46	0.46	0.01	0.0113159				6,00	3			0.316667	0.316667
TN8.20 CR1	0.35							4,00	3				0.36	0.36
TN8.20 CR2	0.37							7,00	3					0.37
TN8.20 CR3	0.36	0.36	0.01	0.0113159				2,00	3						0.415
TN8.20 DDR1	0.3							3,00	3							0.46
TN8.20 DDR2	0.29							1,00	3								0.513333
TN8.20 DDR3	0.28	0.29	0.01	0.0113159				Sig.		1	1	0.515686	0.0641283	0.996154	1	1	1
TN8.20 DIR1	0.31
TN8.20 DI R2	0.34
TN8.20 DI R3	0.3	0.316667	0.0208167	0.0235558
TN1.11 CR1	0.38
TN1.11 CR2	0.36
TN1.11 CR3	0.37	0.37	0.01	0.0113159
TN1.11 DDR1	0.11
TN1.111 DDR2	0.07
TN1.11 DDR3	0.12	0.1	0.0264575	0.0299389
TN1.11 DI R1	0.25
TN1.11 DIR2	0.22
TN1.11 DIR3	0.21	0.226667	0.0208167	0.0235558
Root Biomass
	Values	means	standard deviations	confidance Interval
A17 C R1	0.07
A17 C R2	0.065								biomass
A17 C R3	0.075	0.07	0.005	0.00565793					Tukey HSDa
A17 DD R1	0.065								trt	N	Subset for alpha = 0.05
A17 DD R2	0.068										1	2	3
A17 DD R3	0.06	0.0643333	0.00404145	0.00457325					8,00	3	0.0203333
A17 DI R1	0.07								4,00	3	0.026	0.026
A17 DI R2	0.085								9,00	3	0.0333333	0.0333333
A17 DI R3	0.07	0.075	0.00866025	0.00979982					6,00	3		0.0356667
TN8.20 CR1	0.023								5,00	3		0.0396667
TN8.20 CR2	0.026								2,00	3			0.0643333
TN8.20 CR3	0.029	0.026	0.003	0.00339476					7,00	3			0.0666667
TN8.20 DDR1	0.045								1,00	3			0.07
TN8.20 DDR2	0.034								3,00	3			0.075
TN8.20 DDR3	0.04	0.0396667	0.00550757	0.00623229					Sig.		0.13075	0.0990314	0.314423
TN8.20 DIR1	0.037
TN8.20 DI R2	0.03
TN8.20 DI R3	0.04	0.0356667	0.0051316	0.00580685
TN1.11 CR1	0.07
TN1.11 CR2	0.06
TN1.11 CR3	0.07	0.0666667	0.0057735	0.00653321
TN1.11 DDR1	0.023
TN1.111 DDR2	0.018
TN1.11 DDR3	0.02	0.0203333	0.00251661	0.00284776
TN1.11 DI R1	0.03
TN1.11 DIR2	0.04
TN1.11 DIR3	0.03	0.0333333	0.0057735	0.00653321

## Sheet: Relative growth rate
RGR Plant growth relative rate
	Values	means	standard deviations	confidance Interval
A17 C R1	0.0707326
A17 C R2	0.0641464							RGR
A17 C R3	0.0745601	0.069813	0.00526744	0.00596056				Tukey HSDa
A17 DD R1	0.0548895							trt	N	Subset for alpha = 0.05
A17 DD R2	0.0523149									1	2	3	4	5	6
A17 DD R3	0.057332	0.0548455	0.00250887	0.00283901				8,00	3	0.0205009
A17 DI R1	0.0650115							9,00	3		0.0432264
A17 DI R2	0.0631843							2,00	3		0.0548455	0.0548455
A17 DI R3	0.0662171	0.0648043	0.00152695	0.00172788				6,00	3			0.0603856	0.0603856
TN8.20 CR1	0.0696897							3,00	3			0.0648043	0.0648043	0.0648043
TN8.20 CR2	0.0754924							5,00	3			0.0662225	0.0662225	0.0662225
TN8.20 CR3	0.0772543	0.0741455	0.0039581	0.00447893				1,00	3				0.069813	0.069813	0.069813
TN8.20 DDR1	0.0668878							4,00	3					0.0741455	0.0741455
TN8.20 DDR2	0.0686334							7,00	3						0.0812397
TN8.20 DDR3	0.0631465	0.0662225	0.0028033	0.00317218				Sig.		1	0.10377	0.116787	0.280505	0.290496	0.114006
TN8.20 DIR1	0.0536672
TN8.20 DI R2	0.0567685
TN8.20 DI R3	0.070721	0.0603856	0.00908404	0.0102794
TN1.11 CR1	0.0792861
TN1.11 CR2	0.0861222
TN1.11 CR3	0.0783109	0.0812397	0.00425637	0.00481645
TN1.11 DDR1	0.0215231
TN1.111 DDR2	0.0173864
TN1.11 DDR3	0.0225932	0.0205009	0.00274982	0.00311166
TN1.11 DI R1	0.0383782
TN1.11 DIR2	0.0443828
TN1.11 DIR3	0.0469183	0.0432264	0.00438589	0.00496301
RGR Root growth relative rate
	Values	means	standard deviations	confidance Interval
A17 C R1	0.0403475
A17 C R2	0.038
A17 C R3	0.0367195	0.0383557	0.0434027	0.0491139			RGR
A17 DD R1	0.012						Tukey HSDa
A17 DD R2	0.013						trt	N	Subset for alpha = 0.05
A17 DD R3	0.0125	0.0125	0.0141448	0.0160061					1	2	3	4
A17 DI R1	0.0403475						2,00	3	0.0125
A17 DI R2	0.0449744						8,00	3	0.0149779
A17 DI R3	0.042	0.0424406	0.0480252	0.0543446			4,00	3		0.025124
TN8.20 CR1	0.0270469						9,00	3		0.0295487
TN8.20 CR2	0.024						1,00	3			0.0383557
TN8.20 CR3	0.024325	0.025124	0.0284299	0.0321709			3,00	3			0.0424406
TN8.20 DDR1	0.040746						5,00	3			0.0434848
TN8.20 DDR2	0.0410583						6,00	3			0.045761
TN8.20 DDR3	0.0486501	0.0434848	0.0492068	0.0556817			7,00	3				0.06508
TN8.20 DIR1	0.045						Sig.		0.97572	0.645692	0.10471	1
TN8.20 DI R2	0.0436329
TN8.20 DI R3	0.0486501	0.045761	0.0517825	0.0585963
TN1.11 CR1	0.063
TN1.11 CR2	0.0692994
TN1.11 CR3	0.0629408	0.06508	0.0736437	0.0833341
TN1.11 DDR1	0.0193079
TN1.111 DDR2	0.015
TN1.11 DDR3	0.0106259	0.0149779	0.0169488	0.019179
TN1.11 DI R1	0.0270469
TN1.11 DIR2	0.0316655
TN1.11 DIR3	0.0299337	0.0295487	0.0334369	0.0378367

## Sheet: Lenght
Root Lenght
	Values	means	standard deviations	confidance Interval
A17 C R1	33						lenght
A17 C R2	34						Tukey HSDa
A17 C R3	35	34	1	1.13159			trt	N	Subset for alpha = 0.05
A17 DD R1	43								1	2
A17 DD R2	37						9,00	3	32.6667
A17 DD R3	39	39.6667	3.05505	3.45705			8,00	3	33
A17 DI R1	34						1,00	3	34
A17 DI R2	35						5,00	3	34
A17 DI R3	39	36	2.64575	2.99389			6,00	3	34.3333	34.3333
TN8.20 CR1	35						4,00	3	34.6667	34.6667
TN8.20 CR2	34						3,00	3	36	36
TN8.20 CR3	35	34.6667	0.57735	0.653321			7,00	3	36.3333	36.3333
TN8.20 DDR1	33						2,00	3		39.6667
TN8.20 DDR2	34						Sig.		0.396807	0.0701847
TN8.20 DDR3	35	34	1	1.13159
TN8.20 DIR1	33
TN8.20 DI R2	36
TN8.20 DI R3	34	34.3333	1.52753	1.72853
TN1.11 CR1	40
TN1.11 CR2	35
TN1.11 CR3	34	36.3333	3.21455	3.63754
TN1.11 DDR1	34
TN1.111 DDR2	32
TN1.11 DDR3	33	33	1	1.13159
TN1.11 DI R1	33
TN1.11 DIR2	31
TN1.11 DIR3	34	32.6667	1.52753	1.72853
Relative Root Elongation
	Values	means	standard deviations	confidance Interval
A17 C R1	100
A17 C R2	100
A17 C R3	100	100	0	_			RRE
A17 DD R1	130.303						Tukey HSDa
A17 DD R2	108.824						trt	N	Subset for alpha = 0.05
A17 DD R3	111.429	116.852	11.7218	13.2642					1	2
A17 DI R1	103.03						9,00	3	90.3571
A17 DI R2	102.941						8,00	3	91.1625
A17 DI R3	111.429	105.8	4.87467	5.51611			5,00	3	98.0952
TN8.20 CR1	100						6,00	3	99.0196
TN8.20 CR2	100						1,00	3	100
TN8.20 CR3	100	100	0	_			4,00	3	100
TN8.20 DDR1	94.2857						7,00	3	100
TN8.20 DDR2	100						3,00	3	105.8	105.8
TN8.20 DDR3	100	98.0952	3.29914	3.73326			2,00	3		116.852
TN8.20 DIR1	97.0588						Sig.		0.0762705	0.364557
TN8.20 DI R2	102.857
TN8.20 DI R3	97.1429	99.0196	3.32367	3.76102
TN1.11 CR1	100
TN1.11 CR2	100
TN1.11 CR3	100	100	0	_
TN1.11 DDR1	85
TN1.111 DDR2	91.4286
TN1.11 DDR3	97.0588	91.1625	6.03381	6.82778
TN1.11 DI R1	82.5
TN1.11 DIR2	88.5714
TN1.11 DIR3	100	90.3571	8.88561	10.0548

## Sheet: Fe content
Root Fe content
	Values	means	standard deviations	confidence Interval
A17 C R1	3.051
A17 C R2	3.087
A17 C R3	3.045	3.061	0.0227156	0.0257047		FeR
A17 DD R1	2.735					Tukey HSDa
A17 DD R2	2.95					trt	N	Subset for alpha = 0.05
A17 DD R3	2.736	2.807	0.123843	0.140139				1	2	3	4	5	6	7
A17 DI R1	2.974					8,00	3	1.92367
A17 DI R2	2.931					9,00	3		2.11567
A17 DI R3	3.045	2.98333	0.0575702	0.0651457		7,00	3			2.588
TN8.20 CR1	3.186					6,00	3			2.607
TN8.20 CR2	3.15					2,00	3				2.807
TN8.20 CR3	3.196	3.17733	0.0241937	0.0273772		5,00	3				2.89733	2.89733
TN8.20 DDR1	2.909					3,00	3					2.98333	2.98333
TN8.20 DDR2	2.906					1,00	3						3.061	3.061
TN8.20 DDR3	2.877	2.89733	0.017673	0.0199985		4,00	3							3.17733
TN8.20 DIR1	2.655					Sig.		1	1	0.999962	0.587433	0.644056	0.7489	0.284804
TN8.20 DI R2	2.57
TN8.20 DI R3	2.596	2.607	0.0435546	0.0492857
TN1.11 CR1	2.619
TN1.11 CR2	2.578
TN1.11 CR3	2.567	2.588	0.0274044	0.0310104
TN1.11 DDR1	1.962
TN1.111 DDR2	1.889
TN1.11 DDR3	1.92	1.92367	0.0366379	0.0414589
TN1.11 DI R1	2.099
TN1.11 DIR2	2.191
TN1.11 DIR3	2.057	2.11567	0.0685371	0.0775556

## Sheet: Fe use efficiency
FeUE
	Values	means	standard deviations	confidance Interval
A17 C R1	22.9433
A17 C R2	19.4363
A17 C R3	26.2726	22.8841	3.4185	3.86833			FeUE
A17 DD R1	18.2815						Tukey HSDa
A17 DD R2	23.7288						trt	N	Subset for alpha = 0.05
A17 DD R3	21.9298	21.3134	2.77546	3.14068					1	2	3
A17 DI R1	23.5373						4,00	3	8.38405
A17 DI R2	30.7062						8,00	3	10.3337
A17 DI R3	19.7044	24.6493	5.58457	6.31942			5,00	3	13.8177	13.8177
TN8.20 CR1	9.4162						6,00	3	14.0777	14.0777
TN8.20 CR2	6.34921						9,00	3	15.7111	15.7111
TN8.20 CR3	9.38673	8.38405	1.76228	1.99418			2,00	3		21.3134	21.3134
TN8.20 DDR1	13.7504						1,00	3		22.8841	22.8841
TN8.20 DDR2	10.3235						3,00	3			24.6493
TN8.20 DDR3	17.3792	13.8177	3.52835	3.99263			7,00	3			25.7569
TN8.20 DIR1	11.2994						Sig.		0.317037	0.122009	0.0664043
TN8.20 DI R2	11.6732
TN8.20 DI R3	19.2604	14.0777	4.49227	5.08339
TN1.11 CR1	26.7278
TN1.11 CR2	23.2739
TN1.11 CR3	27.2692	25.7569	2.16738	2.45258
TN1.11 DDR1	15.2905
TN1.111 DDR2	5.29381
TN1.11 DDR3	10.4167	10.3337	4.99887	5.65665
TN1.11 DI R1	14.2925
TN1.11 DIR2	18.2565
TN1.11 DIR3	14.5843	15.7111	2.20919	2.49989
FeAE (%)
	Values	means	standard deviations	confidance Interval
A17 C R1	100
A17 C R2	100
A17 C R3	100	100	0	#NUM!
A17 DD R1	89.6828							FeAE
A17 DD R2	94.8164							Tukey HSDa
A17 DD R3	90.6488	91.716	2.72812	3.0871				trt	N	Subset for alpha = 0.05
A17 DI R1	95.6545									1	2	3	4
A17 DI R2	90.9351							9,00	3	70.0451
A17 DI R3	91.4631	92.6842	2.58582	2.92608				8,00	3	71.1321
TN8.20 CR1	100							6,00	3		85.8338
TN8.20 CR2	100							5,00	3		88.9099	88.9099
TN8.20 CR3	100	100	0	#NUM!				2,00	3			91.716
TN8.20 DDR1	87.9844							3,00	3			92.6842
TN8.20 DDR2	90.4583							1,00	3				100
TN8.20 DDR3	88.287	88.9099	1.34944	1.52701				4,00	3				100
TN8.20 DIR1	85.7143							7,00	3				100
TN8.20 DI R2	86.463							Sig.		0.991967	0.309348	0.123093	1
TN8.20 DI R3	85.3241	85.8338	0.578782	0.654942
TN1.11 CR1	100
TN1.11 CR2	100
TN1.11 CR3	100	100	0	#NUM!
TN1.11 DDR1	71.4431
TN1.111 DDR2	71.1652
TN1.11 DDR3	70.7879	71.1321	0.328827	0.372096
TN1.11 DI R1	68.9533
TN1.11 DIR2	72.5224
TN1.11 DIR3	68.6597	70.0451	2.1504	2.43336
FeE
	Values	means	standard deviations	confidance Interval
A17 C R1	100
A17 C R2	100							FeE
A17 C R3	100	100	0	#NUM!				Tukey HSDa
A17 DD R1	71.4286							trt	N	Subset for alpha = 0.05
A17 DD R2	87.6667									1	2	3	4
A17 DD R3	75	78.0317	8.53303	9.65585				8,00	3	32.6984
A17 DI R1	100							9,00	3	52.1271
A17 DI R2	108							2,00	3		78.0317
A17 DI R3	110	106	5.2915	5.98779				1,00	3		100	100
TN8.20 CR1	100							4,00	3		100	100
TN8.20 CR2	100							7,00	3		100	100
TN8.20 CR3	100	100	0	#NUM!				3,00	3			106
TN8.20 DDR1	133.333							6,00	3				138.889
TN8.20 DDR2	150							5,00	3				150
TN8.20 DDR3	166.667	150	16.6667	18.8598				Sig.		0.141974	0.070014	0.989435	0.748309
TN8.20 DIR1	140
TN8.20 DI R2	150
TN8.20 DI R3	126.667	138.889	11.7063	13.2467
TN1.11 CR1	100
TN1.11 CR2	100
TN1.11 CR3	100	100	0	#NUM!
TN1.11 DDR1	28.8571
TN1.111 DDR2	40.6667
TN1.11 DDR3	28.5714	32.6984	6.90219	7.81042
TN1.11 DI R1	52.8571
TN1.11 DIR2	56.6667
TN1.11 DIR3	46.8574	52.1271	4.9452	5.59591
FeUP
	Values	means	standard deviations	confidance Interval
A17 C R1	1.22943
A17 C R2	1.2436
A17 C R3	1.25025	1.24109	0.010631	0.0120299			FeUP
A17 DD R1	1.22998						Tukey HSDa
A17 DD R2	1.2339						trt	N	Subset for alpha = 0.05
A17 DD R3	1.26133	1.24174	0.0170812	0.0193288					1	2	3	4	5	6
A17 DI R1	1.20646						3,00	3	1.18034
A17 DI R2	1.19106						1,00	3		1.24109
A17 DI R3	1.14351	1.18034	0.0328111	0.0371286			2,00	3		1.24174
TN8.20 CR1	1.3688						9,00	3			1.301
TN8.20 CR2	1.35079						5,00	3			1.32307	1.32307
TN8.20 CR3	1.35169	1.35709	0.0101478	0.0114831			4,00	3				1.35709
TN8.20 DDR1	1.31901						6,00	3					1.41977
TN8.20 DDR2	1.3245						8,00	3					1.4532
TN8.20 DDR3	1.32569	1.32307	0.00356214	0.00403086			7,00	3						1.5184
TN8.20 DIR1	1.40791						Sig.		1	1	0.800471	0.318365	0.338814	1
TN8.20 DI R2	1.43152
TN8.20 DI R3	1.41988	1.41977	0.0118043	0.0133576
TN1.11 CR1	1.50286
TN1.11 CR2	1.51474
TN1.11 CR3	1.53759	1.5184	0.0176511	0.0199738
TN1.11 DDR1	1.43323
TN1.111 DDR2	1.47115
TN1.11 DDR3	1.45521	1.4532	0.0190386	0.0215438
TN1.11 DI R1	1.293
TN1.11 DIR2	1.29256
TN1.11 DIR3	1.31745	1.301	0.0142472	0.016122
FeT
	Values	means	standard deviations	confidance Interval
A17 C R1	22.9433
A17 C R2	24.3602						FeT
A17 C R3	25.0246	24.1094	1.0631	1.20299			Tukey HSDa
A17 DD R1	22.9982						trt	N	Subset for alpha = 0.05
A17 DD R2	23.3898								1	2	3	4	5	6
A17 DD R3	26.133	24.1737	1.70812	1.93288			3,00	3	18.0344
A17 DI R1	20.6456						1,00	3		24.1094
A17 DI R2	19.1061						2,00	3		24.1737
A17 DI R3	14.3514	18.0344	3.28111	3.71286			9,00	3			30.1003
TN8.20 CR1	36.8801						5,00	3			32.3066	32.3066
TN8.20 CR2	35.0794						4,00	3				35.7095
TN8.20 CR3	35.169	35.7095	1.01478	1.14831			6,00	3					41.9768
TN8.20 DDR1	31.901						8,00	3					45.3196
TN8.20 DDR2	32.4501						7,00	3						51.8399
TN8.20 DDR3	32.5686	32.3066	0.356214	0.403086			Sig.		1	1	0.800471	0.318365	0.338814	1
TN8.20 DIR1	40.791
TN8.20 DI R2	43.1518
TN8.20 DI R3	41.9877	41.9768	1.18043	1.33576
TN1.11 CR1	50.2864
TN1.11 CR2	51.474
TN1.11 CR3	53.7593	51.8399	1.76511	1.99738
TN1.11 DDR1	43.3231
TN1.111 DDR2	47.1149
TN1.11 DDR3	45.5208	45.3196	1.90386	2.15438
TN1.11 DI R1	29.2997
TN1.11 DIR2	29.256
TN1.11 DIR3	31.7453	30.1003	1.42472	1.6122

## Sheet: Cu Zn content
Cu content
	Values	means	standard deviations	confidance Interval
A17 C R1	0.087
A17 C R2	0.092
A17 C R3	0.105	0.0946667	0.00929157	0.0105142			Cu
A17 DD R1	0.146						Tukey HSDa
A17 DD R2	0.164						trt	N	Subset for alpha = 0.05
A17 DD R3	0.141	0.150333	0.0120968	0.0136886					1	2
A17 DI R1	0.108						7,00	3	0.0826667
A17 DI R2	0.108						4,00	3	0.0903333
A17 DI R3	0.102	0.106	0.0034641	0.00391993			1,00	3	0.0946667
TN8.20 CR1	0.095						3,00	3	0.106
TN8.20 CR2	0.082						9,00	3	0.106667
TN8.20 CR3	0.094	0.0903333	0.00723418	0.00818609			2,00	3		0.150333
TN8.20 DDR1	0.168						5,00	3		0.153
TN8.20 DDR2	0.157						8,00	3		0.159333
TN8.20 DDR3	0.134	0.153	0.0173494	0.0196323			6,00	3		0.175333
TN8.20 DIR1	0.18						Sig.		0.253466	0.213243
TN8.20 DI R2	0.175
TN8.20 DI R3	0.171	0.175333	0.00450925	0.0051026
TN1.11 CR1	0.08
TN1.11 CR2	0.08
TN1.11 CR3	0.088	0.0826667	0.0046188	0.00522657
TN1.11 DDR1	0.148
TN1.111 DDR2	0.165
TN1.11 DDR3	0.165	0.159333	0.00981495	0.0111065
TN1.11 DI R1	0.13
TN1.11 DIR2	0.098
TN1.11 DIR3	0.092	0.106667	0.0204287	0.0231169
Zn content
	Values	means	standard deviations	confidance Interval
A17 C R1	0.498
A17 C R2	0.491
A17 C R3	0.473	0.487333	0.012897	0.0145941			Zn
A17 DD R1	0.569						Tukey HSDa
A17 DD R2	0.68						trt	N	Subset for alpha = 0.05
A17 DD R3	0.661	0.636667	0.0593661	0.0671778					1	2	3	4	5
A17 DI R1	0.447						7,00	3	0.163
A17 DI R2	0.443						9,00	3		0.377
A17 DI R3	0.441	0.443667	0.00305505	0.00345705			3,00	3		0.443667	0.443667
TN8.20 CR1	0.488						4,00	3			0.477
TN8.20 CR2	0.48						1,00	3			0.487333
TN8.20 CR3	0.463	0.477	0.0127671	0.0144471			5,00	3				0.587667
TN8.20 DDR1	0.585						2,00	3				0.636667
TN8.20 DDR2	0.593						8,00	3				0.663
TN8.20 DDR3	0.585	0.587667	0.0046188	0.00522657			6,00	3					0.911667
TN8.20 DIR1	0.934						Sig.		1	0.200171	0.683685	0.107475	1
TN8.20 DI R2	0.902
TN8.20 DI R3	0.899	0.911667	0.0193993	0.021952
TN1.11 CR1	0.231
TN1.11 CR2	0.143
TN1.11 CR3	0.115	0.163	0.060531	0.068496
TN1.11 DDR1	0.67
TN1.111 DDR2	0.658
TN1.11 DDR3	0.661	0.663	0.006245	0.00706675
TN1.11 DI R1	0.377
TN1.11 DIR2	0.374
TN1.11 DIR3	0.38	0.377	0.003	0.00339476

## Sheet: H2O2
H2O2
	Values	means	standard deviations	confidance Interval
A17 C R1	108.133
A17 C R2	127.95					H2O2
A17 C R3	89.4167	108.5	19.2693	21.8048		Tukey HSDa
A17 DD R1	105.183					trt	N	Subset for alpha = 0.05
A17 DD R2	115.683							1	2	3	4	5
A17 DD R3	120.95	113.939	8.02678	9.08299		7,00	3	108.094
A17 DI R1	122.7					1,00	3	108.5
A17 DI R2	110.433					2,00	3	113.939	113.939
A17 DI R3	115.683	116.272	6.1545	6.96434		3,00	3	116.272	116.272
TN8.20 CR1	186.667					8,00	3		145.494	145.494
TN8.20 CR2	188.067					6,00	3			156.067	156.067
TN8.20 CR3	183.333	186.022	2.43158	2.75154		5,00	3				184.25	184.25
TN8.20 DDR1	183.4					4,00	3				186.022	186.022
TN8.20 DDR2	184.35					9,00	3					190.206
TN8.20 DDR3	185	184.25	0.804674	0.910557		Sig.		0.992075	0.0667612	0.962513	0.0920105	0.999087
TN8.20 DIR1	150
TN8.20 DI R2	165.683
TN8.20 DI R3	152.517	156.067	8.4228	9.53112
TN1.11 CR1	110.433
TN1.11 CR2	99.9167
TN1.11 CR3	113.933	108.094	7.29517	8.25511
TN1.11 DDR1	166.483
TN1.111 DDR2	136.667
TN1.11 DDR3	133.333	145.494	18.2532	20.655
TN1.11 DI R1	178.75
TN1.11 DIR2	208.533
TN1.11 DIR3	183.333	190.206	16.0369	18.1471

## Sheet:  SOD activities
SODT
	Values	means	standard deviations	confidance Interval
A17 C R1	63.977					SODt
A17 C R2	65.647					Tukey HSDa
A17 C R3	65.6238	65.0826	0.957554	1.08355		trt	N	Subset for alpha = 0.05
A17 DD R1	71.1823							1	2	3	4
A17 DD R2	71.0711					1,00	3	65.0826
A17 DD R3	75.0751	72.4428	2.28028	2.58034		2,00	3	72.4428
A17 DI R1	90.7029					9,00	3		87.1006
A17 DI R2	92.0069					8,00	3		88.3392
A17 DI R3	98.3963	93.702	4.11727	4.65904		3,00	3		93.702	93.702
TN8.20 CR1	96.4249					7,00	3		95.82	95.82
TN8.20 CR2	91.2845					4,00	3		97.5728	97.5728
TN8.20 CR3	105.009	97.5728	6.93384	7.84624		5,00	3			105.787
TN8.20 DDR1	104.855					6,00	3				128.025
TN8.20 DDR2	111.259					Sig.		0.565783	0.171309	0.0779576	1
TN8.20 DDR3	101.246	105.787	5.07127	5.73858
TN8.20 DIR1	128.072
TN8.20 DI R2	128.025
TN8.20 DI R3	127.978	128.025	0.0467772	0.0529324
TN1.11 CR1	103.274
TN1.11 CR2	93.0925
TN1.11 CR3	91.0933	95.82	6.53232	7.39188
TN1.11 DDR1	87.8928
TN1.111 DDR2	91.5452
TN1.11 DDR3	85.5798	88.3392	3.00763	3.40339
TN1.11 DI R1	91.256
TN1.11 DIR2	80.276
TN1.11 DIR3	89.7696	87.1006	5.95677	6.7406
CuZnSOD
	Values	means	standard deviations	confidance Interval
A17 C R1	11.7509
A17 C R2	9.77722
A17 C R3	9.98623	10.5048	1.08421	1.22687			CuZnSOD
A17 DD R1	16.6834						Tukey HSDa
A17 DD R2	17.017						trt	N	Subset for alpha = 0.05
A17 DD R3	16.9183	16.8729	0.17141	0.193965					1	2	3
A17 DI R1	12.2572						1,00	3	10.5048
A17 DI R2	12.7787						4,00	3	10.576
A17 DI R3	17.8902	14.3087	3.11263	3.52221			7,00	3	11.5257
TN8.20 CR1	10.3842						3,00	3	14.3087	14.3087
TN8.20 CR2	10.1427						2,00	3	16.8729	16.8729
TN8.20 CR3	11.201	10.576	0.554561	0.627533			5,00	3		18.7127
TN8.20 DDR1	18.2357						9,00	3		19.1005
TN8.20 DDR2	20.7684						8,00	3			26.468
TN8.20 DDR3	17.134	18.7127	1.8636	2.10882			6,00	3			31.8835
TN8.20 DIR1	34.6141						Sig.		0.0984961	0.355593	0.223174
TN8.20 DI R2	30.7259
TN8.20 DI R3	30.3107	31.8835	2.37378	2.68614
TN1.11 CR1	10.9866
TN1.11 CR2	14.4811
TN1.11 CR3	9.10933	11.5257	2.72613	3.08485
TN1.11 DDR1	26.3678
TN1.111 DDR2	30.5151
TN1.11 DDR3	22.521	26.468	3.99797	4.52404
TN1.11 DI R1	19.9104
TN1.11 DIR2	15.372
TN1.11 DIR3	22.019	19.1005	3.3967	3.84365
MnSOD
	Values	means	standard deviations	confidance Interval
A17 C R1	41.7809
A17 C R2	41.9024
A17 C R3	47.078	43.5871	3.0238	3.42169			MnSOD
A17 DD R1	51.1623						Tukey HSDa
A17 DD R2	52.0521						trt	N	Subset for alpha = 0.05
A17 DD R3	53.9272	52.3805	1.41141	1.59713					1	2	3	4	5	6
A17 DI R1	73.5429						1,00	3	43.5871
A17 DI R2	75.3945						2,00	3	52.3805	52.3805
A17 DI R3	76.6724	75.2033	1.57348	1.78053			8,00	3		59.264	59.264
TN8.20 CR1	66.7557						9,00	3		64.2986	64.2986	64.2986
TN8.20 CR2	60.8563						4,00	3			66.8061	66.8061
TN8.20 CR3	72.8062	66.8061	5.97509	6.76132			7,00	3			70.4074	70.4074	70.4074
TN8.20 DDR1	80.541						3,00	3				75.2033	75.2033
TN8.20 DDR2	78.6233						5,00	3					80.1922
TN8.20 DDR3	81.4123	80.1922	1.42679	1.61454			6,00	3						92.7115
TN8.20 DIR1	88.2658						Sig.		0.293189	0.062308	0.0944876	0.107055	0.187219	1
TN8.20 DI R2	93.8847
TN8.20 DI R3	95.9838	92.7115	3.99052	4.51561
TN1.11 CR1	79.1035
TN1.11 CR2	66.1991
TN1.11 CR3	65.9196	70.4074	7.53233	8.52348
TN1.11 DDR1	59.9059
TN1.111 DDR2	56.9106
TN1.11 DDR3	60.9756	59.264	2.10716	2.38443
TN1.11 DI R1	70.4607
TN1.11 DIR2	58.072
TN1.11 DIR3	64.3631	64.2986	6.1946	7.00972
FeSOD
	Values	means	standard deviations	confidance Interval
A17 C R1	10.4452
A17 C R2	13.9675					FeSOD
A17 C R3	8.55963	10.9908	2.74488	3.10607		Tukey HSDa
A17 DD R1	3.33667					trt	N	Subset for alpha = 0.05
A17 DD R2	2.002							1	2	3	4
A17 DD R3	4.22958	3.18942	1.12107	1.26858		8,00	3	2.60727
A17 DI R1	4.90286					2,00	3	3.18942
A17 DI R2	3.83362					6,00	3	3.43001
A17 DI R3	3.83362	4.19003	0.617327	0.698558		9,00	3	3.70148
TN8.20 CR1	19.285					3,00	3	4.19003
TN8.20 CR2	20.2854					5,00	3	6.88205	6.88205
TN8.20 CR3	21.0018	20.1907	0.862316	0.975785		1,00	3		10.9908	10.9908
TN8.20 DDR1	6.07857					7,00	3			13.8869	13.8869
TN8.20 DDR2	11.8677					4,00	3				20.1907
TN8.20 DDR3	2.6999	6.88205	4.6364	5.24649		Sig.		0.419135	0.46789	0.831538	0.0722564
TN8.20 DIR1	5.19211
TN8.20 DI R2	3.41399
TN8.20 DI R3	1.68393	3.43001	1.75415	1.98497
TN1.11 CR1	13.1839
TN1.11 CR2	12.4123
TN1.11 CR3	16.0644	13.8869	1.92486	2.17815
TN1.11 DDR1	1.61908
TN1.111 DDR2	4.11953
TN1.11 DDR3	2.08319	2.60727	1.33006	1.50508
TN1.11 DI R1	0.884907
TN1.11 DIR2	6.832
TN1.11 DIR3	3.38753	3.70148	2.98595	3.37886

## Sheet: Gene expression
CHSOD					CuZnSOD					FeSOD
	Means	Standard deviations				Means	Standard deviations				Means	Standard deviations
A17 C	1.56311	0.177996	k		A17 C	73.8744	14.1603	fg		Jemalong C	74.2341	18.0717	ghi
A17 DD	5.74059	0.71254	k		A17 DD	167.374	42.0086	efg		Jemalong DD	3.77747	1.4641	jk
A17 DI	2.22153	0.381154	k		A17 DI	103.504	23.6113	fg		Jemalong DI	3.18447	0.599762	jk
TN8.20C	7.76772	2.14994	jk		TN8.20C	75.9466	7.94658	fg		8.20C	11.7052	1.20713	ij
TN8.20DD	3.0131	0.125239	k		TN8.20DD	59.2586	11.7538	fg		8.20DD	1.89122	0.766157	jk
TN8.20DI	2.47622	0.332671	k		TN8.20DI	1107.42	82.7913	a		8.20DI	0.0609093	0.0037948	k
TN1.11 C	3.72762	0.589288	k		TN1.11 C	76.311	10.5117	fg		1.11 C	1.94272	0.885705	jk
TN1.11 DD	3.87724	1.32812	k		TN1.11 DD	55.6157	9.7291	fg		1.11 DD	0.0816299	0.0256908	k
TN1.11 DI	9.25596	5.36534	ijk		TN1.11 DI	68.919	8.78951	fg		1.11 DI	0.490863	0.201691	k
